# Supplementary material for: Distribution Analysis of Hydrogenases in Surface Waters of Marine and Freshwater Environments
Source: PLoS One. 2010 Nov 5;5(11):e13846. doi: 10.1371/journal.pone.0013846 (PMC2974642; doi:10.1371/journal.pone.0013846)
Supplement: Table S1 — Complete list of all marine bacteria searched for hydrogenase genes (0.05 MB XLS) [file pone.0013846.s001.xls]

## Sheet: Sheet1
coastal/open ocean	Archaea		FeFe	group 1	group 2a	group2b	group 3a	group 3b	group 3c	group 3d	group 4	HypX
	Crenarchaeota
	Euryarchaeota
	Bacteria
	Actinobacteria
C	surface waters of the German Wadden Sea	Aeromicrobium marinum
O	Sargasso Sea at a depth of 10 meters	Janibacter sp. HTCC2649
C	commonly found in fresh and salt water in North America	Mycobacterium marinum M		YP_001850173				YP_001851771
O	isolated from Pacific Ocean seawater south of Okinawa Island, Japan, at a depth of 1,000 m	Rhodococcus erythropolis PR4		YP_002766098				YP_002766851
O	surface water off the Western Antarctic Penninsula	marine actinobacterium PHSC20C1
	Bacteroidetes/Chlorobi
C	induce colony formation in the choanoflagellate Proterospongia sp.	Algoriphagus sp. PR1
O	Sargasso Sea at a depth of 10 meters	Croceibacter atlanticus HTCC2559
O	Mediterranean Sea at a depth of 1 meter	Dokdonia donghaensis MED134
C	Baltic Sea at a depth of 4 meters.	Flavobacteria bacterium BAL38
C	SIO Pier water, La Jolla, CA	Flavobacteria bacterium BBFL7
C	coastal seawater from Boothbay Harbor, Maine	Flavobacteria bacterium MS024-2A		ZP_03702421
C	oastal seawater from Boothbay Harbor, Maine	Flavobacteria bacterium MS024-3C
C	pier located at Scripps	Flavobacteriales bacterium ALC-1
C	coastal area of Newport, Oregon at a depth of 10 meters	Flavobacteriales bacterium HTCC2170
C	German Bight in the North Sea, during a phytoplankton bloom. Surface waters	Gramella forsetii KT0803
C	Masan Bay, Korea during a red tide outbreak	Kordia algicida OT-1
O	NW Mediterranean Sea at a depth of 1 meter	Leeuwenhoekiella blandensis MED217
C	Marine gliding bacterium.	Microscilla marina ATCC 23134
C	Baltic Sea (63.30N, 19.48E) at a depth of 4 m	Pedobacter sp. BAL39
C	surface water from the Penola Strait, Antarctica	Polaribacter irgensii 23-P
O	NW Mediterranean Sea at a depth of 1 m	Polaribacter sp. MED152
C	lagoon	Prosthecochloris aestuarii DSM 271		YP_002015547				YP_002016588
C	algal epiphyte Prydz Bay, Antarctica from a sea-ice algal assemblage	Psychroflexus torquis ATCC 700755
O	10 meters from the Sargasso Sea	Robiginitalea biformata HTCC2501		ZP_01119574
C	Southern California Bight (32.53N, 117.15W)	unidentified eubacterium SCB49
	Chlamydiae
	Cyanobacteria
	Firmicutes
	Bacillales
C	surface waters of the Gulf of Mexico	Bacillus sp. B14905
C	depth of 10 meters in the Gulf of Mexico	Bacillus sp. NRRL B-14911
	Clostridia
	Lactobacillales
	Mollicutes
	Others
C	surface waters of Kiel Fjord in the Baltic Sea	Blastopirellula marina DSM 3645
C	soil of an Australian pasture	Candidatus Koribacter versatilis Ellin345		YP_593314
C	coastal Pacific Ocean near Newport, Oregon at a depth of 10 meters	Lentisphaera araneosa HTCC2155
C	isolated from surface water	Planctomyces limnophilus DSM 3776
C	Puget Sound	Planctomyces maris DSM 8797						ZP_01852867
C	water column of Kieler Bucht	Rhodopirellula baltica SH 1
C	bacterial microflora of the marine dinoflagellate Scrippseilla trochidea; it constitutes 10% of the total cultivatable community associated with this microalgae	Verrucomicrobiae bacterium DG1235						YP_002715357
	Proteobacteria
	Others
C	water from the Pettaquamscutt Estuary, in Rhode Island, USA. Migration is towards the anoxic/oxic interface which in the case of Magnetococcus sp. MC-1 is in a polar direction	Magnetococcus sp. MC-1		YP_866409	YP_866399			YP_864809
	alpha subdivision
	Others
C	Saanich Inlet, a seasonally anoxic fjord in British Columbia, Canada. The collection occured at a depth of 100 meters, in the anoxic zone	Aurantimonas sp. SI85-9A1
C	from the Baltic Sea at a depth of 4 meters	Brevundimonas sp. BAL3
C	aerobic anoxygenic phototroph was isolated from cultivated marine dinoflagellates originally from the Bay of Tokyo	Dinoroseobacter shibae DFL 12
O	Sargasso Sea at a depth of 10 meters	Erythrobacter litoralis HTCC2594
O	surface waters of the northwest Atlantic Ocean	Erythrobacter sp. NAP1
O	10 meters at the Bermuda Atlantic Time Series (BATS) station in the Sargasso Sea.	Fulvimarina pelagi HTCC2506
C	colonize the surfaces of marine environments	Hirschia baltica ATCC 49814
C	isolated from the toxic dinoflagellate Prorocentrum lima. This organism contains bacteriochlorophyll a and genes for the photosynthesis reaction center	Hoeflea phototrophica DFL-43
C	These organisms can colonize the surfaces of marine environments which enables additional species to colonize at later stages	Hyphomonas neptunium ATCC 15444
C	water sample taken from the North Sea. Marine heterotrophs, Jannaschia species represent a major component of culturable North Sea bacterioplankton	Jannaschia sp. CCS1
C	isolated by heterotrophic enrichment from sediment from the Baltic Sea	Labrenzia aggregata IAM 12614		ZP_01550392 ZP_01550270		ZP_01550373				ZP_01545563
C	collected from the toxic dinoflagellate Alexandrium ostenfeldii	Labrenzia alexandrii DFL-11								YP_002610401
O	seawater taken at a depth of 2 to 5 meters from the north Atlantic Ocean	Loktanella vestfoldensis SKA53
C	Puget Sound in Washington	Maricaulis maris MCS10
O	surface water in the eastern Atlantic Ocean	Nitrobacter sp. Nb-311A
C	seawater taken a depth of 10 meters from the North Sea	Oceanibulbus indolifex HEL-45
O	10 meters at the Bermuda Atlantic Time Series station in the Sargasso Sea	Oceanicaulis alexandrii HTCC2633
O	from a depth of 10 meters at the Bermuda Atlantic Time Series station in the Sargasso Sea	Oceanicola batsensis HTCC2597
O	depth of 10 meters at the Bermuda Atlantic Time Series station in the Sargasso Sea.	Oceanicola granulosus HTCC2516
O	350 km offshore Deadhorse, Alaska (73° 01´N, 148° 31 ´W)	Octadecabacter antarcticus 238
C	collected from McMurdo Sound, Antarctica (77° 53´ S, 166° 35´E)	Octadecabacter antarcticus 307
O	10 meters at the Bermuda Atlantic Time Series station in the Sargasso Sea	Parvularcula bermudensis HTCC2503
C	isolated from the scallop Pecten maximus	Phaeobacter gallaeciensis 2.10
C	isolated from the scallop Pecten maximus	Phaeobacter gallaeciensis BS107
C	coastal region near Newport, Oregon at a depth of ten meters	Rhodobacterales bacterium HTCC2083
C	marine bacterium	Rhodobacterales bacterium HTCC2150
C	Coastal Pacific Ocean, Newport, Oregon at a depth of 10 meters	Rhodobacterales bacterium HTCC2255
O	Sargasso Sea at the BATS (Bermuda Atlantic Time-Series study) station at a depth of 10 meters	Rhodobacterales bacterium HTCC2654
C	coastal seawater neat St. Mary's, Georgia	Rhodobacterales bacterium Y4I
C	Isolated from seaweed	Roseobacter litoralis Och 149
C	Elkhorn Slough, an estuary of Monterey Bay	Roseobacter sp. AzwK-3b
O		Roseobacter sp. CCS2
C	seawater off the coast of Georgia	Roseobacter sp. GAI101
O	Northwest Mediterranean Sea at a depth of one meter, and isolated by plating on Zobell media	Roseobacter sp. MED193
O	aquatic denitrifying strain	Roseobacter sp. SK209-2-6
C	surface waters of the Caribbean Sea	Roseovarius nubinhibens ISM
C	surface seawater collected near Plymouth, England	Roseovarius sp. 217
O	depth of 10 meters at the Bermuda Atlantic Time Series station in the Sargasso Sea	Roseovarius sp. HTCC2601		ZP_01443057		ZP_01443054
C	from the dinoflagellate Pfiesteria piscicida and actively metabolizes the dinoflagellate secondary product dimethylsulfoniopropionate (DMSP)	Roseovarius sp. TM1035		ZP_01881109		ZP_01881113
C	isolated off of the coast of Georgia in 1998	Ruegeria pomeroyi DSS-3
C	pathogen of the seaweed, Delisea pulchra.	Ruegeria sp. R11
C	isolated from a culture of the dinoflagellate Pfiesteria piscicida CCMP1830	Ruegeria sp. TM1040
C	from a marine enrichment culture prepared with lignin-rich pulp mill effluent	Sagittula stellata E-37		ZP_01748533		ZP_01748530
C	from the Blue Lagoon in Iceland from a depth of 20 cm	Silicibacter lacuscaerulensis ITI-1157
C	from Trichodesmium colonies collected in the Caribbean Sea	Silicibacter sp. TrichCH4B
O	depth of 2 to 5 meters from the north Atlantic Ocean	Sphingomonas sp. SKA58
C	isolated from water from the Elbe River in Germany. This organism is able to grow using dibenzo-p-dioxin or dibenzofuran as a sole carbon source.	Sphingomonas wittichii RW1
O	one of the most numerically abundant microbes found in oligotrophic marine waters and is an important contributor of biomass.	Sphingopyxis alaskensis RB2256			YP_611130
C	surface waters of coastal Georgia	Sulfitobacter sp. EE-36
O	surface waters of the North Atlantic Ocean	Sulfitobacter sp. NAS-14.1
O	marine microbe	alpha proteobacterium BAL199
	Rhizobiaceae
	Rickettsiales
O	isolated from the Bermuda-Atlantic-Time-Series study site	Candidatus Pelagibacter sp. HTCC7211
O		Candidatus Pelagibacter ubique HTCC1002
O		Candidatus Pelagibacter ubique HTCC1062
C	from Kaneohe Bay, Hawaii	alpha proteobacterium HIMB114
	beta subdivision
	Bordetella
	Burkholderiaceae
O	surface water of the Mediterranean Sea	Limnobacter sp. MED105
	Neisseriaceae
	Others
C	depth of 10m from the coastal Pacific ocean at Newport, Oregon. It is one of the most abundant beta-proteobacteri in coastal marine 16S clone libraries	Methylophilales bacterium HTCC2181
C	surface waters of Kaneohe Bay, Hawaii	beta proteobacterium KB13
	delta subdivision
	epsilon subdivision
	gamma subdivision
	Enterobacteriales
	Others
C	from the dinoflagellate Gymnodinium catenatum which produces a toxin that causes paralytic shellfish poisoning. This organism can stimulate dinoflagellate growth and may play an important role in the marine carbon cycle	Alcanivorax sp. DG881
O	marine strain is being sequenced for comparative genome analysis.	Alteromonadales bacterium TW-7
O	isolated from seawater	Alteromonas macleodii ATCC 27126
O	Red Sea at a depth of 1 m by plating, formerly Oceanobacter sp. RED65	Bermanella marisrubri
C	surface waters of the North Sea near Helgoland, Germany	Congregibacter litoralis KT71
C/O	Glaciecola accommodates Gram-negative, strictly aerobic, psychrophilic and pigmented bacteria. These organisms have been isolated from sea-ice samples collected from coastal areas, marine invertebrate specimens, deep ocean floor and polar seawater	Glaciecola sp. HTCC2999
C	from marine sediment from Cheju Island, Republic of Korea	Hahella chejuensis KCTC 2396								YP_431451
C	from the the oxic water column of the Gotland Deep in the Baltic Sea at a depth of 30 m using Marine agar	Idiomarina baltica OS145
C	collected from the surface of the laboratory cultured dinoflagellate Gymnodinium catenatum,	Marinobacter algicola DG893
C	isolated from an oil well off the coast of Vietnam	Marinobacter aquaeolei VT8
O	from the Northwest Mediterranean Sea at a depth of one meter	Marinomonas sp. MED121
		Marinomonas sp. MWYL1
C/O	isolated from a culture of the marine dimethylsulfoniopropionate (DMSP)-producing coccolithophorid Emiliania huxleyi after erichment on dimethyl sulfide (DMS)	Methylophaga thiooxidans
O	eastern Mediterranean Sea at a depth of 1 m by plating, formerly known as Oceanospirillum sp. MED92	Neptuniibacter caesariensis		ZP_01166595	ZP_01167270	ZP_01166020						ZP_01166042
O	equatorial Pacific surface waters by enrichment and serial dilution.	Nitrococcus mobilis Nb-231
C	isolated in 1964 in Barbados Harbor from surface waters by enrichment culture	Nitrosococcus oceani AFC27
O		Nitrosococcus oceani ATCC 19707
C	from a biofilm from San Diego Bay in California	Pseudoalteromonas atlantica T6c
C	from a sample of coastal sea water near a French Antarctic station (66O40' S; 140O 01' E near Dumont d'Urville)	Pseudoalteromonas haloplanktis TAC125
C	This strain was isolated from an adult tunicate (sea squirt - Ciona intestinalis) surface at a depth of 10 m in Gullmarsfjorden off of the west coast of Sweden by plating method	Pseudoalteromonas tunicata D2
C	isolated from sea ice, off Point Barrow in northern Alaska	Psychromonas ingrahamii 37								YP_942646		YP_942640
O	NW Mediterranean Sea at a depth of one meter, and was isolated by plating on solid media	Reinekea sp. MED297
C	isolated from the Baltic Sea	Shewanella baltica OS155		YP_001050263
C	Aquatic bacterium isolated from the Baltic Sea.	Shewanella baltica OS185		YP_001366120
C	isolated from the Baltic Sea	Shewanella baltica OS195		YP_001554352
C	Aquatic bacterium	Shewanella baltica OS223		YP_002358323
C	isolated from the Gotland Deep, an anoxic basin in the central Baltic Sea in 1986 from a depth of 120-130 m (Gotland Deep: BY 15, 57-1920 degrees N, 20-0302 degrees E)	Shewanella denitrificans OS217
C	North Sea near Aberdeen, United Kingdom	Shewanella frigidimarina NCIMB 400		YP_750788
C	Marine bacterium	Shewanella putrefaciens CN-32		YP_001183609
C	isolated from an arsenate treated wood pier that was in a brackish estuary (Eel Pond) in Woods Hole, Massachusetts	Shewanella sp. ANA-3	YP_868355	YP_869516
C	isolate from the Black Sea	Shewanella sp. MR-4	YP_735375	YP_733952
C	isolate from the Black Sea	Shewanella sp. MR-7		YP_738201
C	isolated from Pacific Ocean marine sediments at a depth of 630 m	Shewanella sp. W3-18-1		YP_963312
C	Particle-attached isolate, non-motile	Vibrionales bacterium SWAT-3
C	collected from the coastal region near Newport, Oregon at a depth of ten meters	gamma proteobacterium HTCC2207
C	marine organism	gamma proteobacterium HTCC5015
C	isolated from the top oxic layer of a muddy sediment core from the North Sea	gamma proteobacterium NOR5-3
C	Sylt, North Sea, Germany / top oxic layer of a muddy sediment core contains gammaproteobacterial pufM gene	gamma proteobacterium NOR51-B						YP_002656756
C	collected from surface waters of the Newport Oregon area of the Coastal Pacific Ocean.	marine gamma proteobacterium HTCC2080
C	collected from the coastal pacific ocean near Newport, Oregon at a depth of 10 meters	marine gamma proteobacterium HTCC2143
C	collected at 10 m water depth from station NH15, Oregon Coast, USA	marine gamma proteobacterium HTCC2148
	Pasteurellaceae
	Pseudomonadaceae
	Vibrionaceae
C	isolated from San Diego Bay	Photobacterium profundum 3TCK									ZP_01218749
O	from the North Atlantic at a depth of 2-5 m by plating	Photobacterium sp. SKA34		ZP_01160131							ZP_01161272
C	isolated from Plum Island Ecosystem-LTER, USA, from surface waters by plating	Vibrio alginolyticus 12G01
C	Botany Bay near Sydney, Australia, from surface waters	Vibrio angustum S14		ZP_01234606							ZP_01234036
O	from the Andaman Sea near Thailand at a depth of 2-5 m by plating	Vibrio campbellii AND4
C	cean isolate from 1993 and has become a model system for bacterial quorum sensing research	Vibrio harveyi ATCC BAA-1116
C	Bioluminescent quorum-sensing marine bacterium	Vibrio harveyi HY01
O	from the Andaman Sea near Thailand at a depth of 2-5 m	Vibrio sp. AND4
O	from the NW Mediterranean Sea at a depth of 1 m by plating	Vibrio sp. MED222
C	from Chesapeake Bay, MD	Vibrio sp. RC341
C	isolated from Chesapeake Bay, MD	Vibrio sp. RC586
C	Plum Island Ecosystem-LTER, USA, from surface waters by plating	Vibrio splendidus 12B01
	Xanthomonadaceae
C	collected from the Baltic Sea near Skagerrak (57.57N, 10.44E) at a depth of 4 m, and was isolated on a Zobell agar plate	Stenotrophomonas sp. SKA14
	Spirochaetales
